# Supplementary material for: Association between oral microbiome and seven types of cancers in East Asian population: a two-sample Mendelian randomization analysis
Source: Front Mol Biosci. 2023 Nov 21;10:1327893. doi: 10.3389/fmolb.2023.1327893 (PMC10702768; doi:10.3389/fmolb.2023.1327893)
Supplement: Supplementary file 1 [file DataSheet1.ZIP]

Archive with 2,181 entries (2,162 files):
- Supplementary Materials/MR plots for tongue/
- Supplementary Materials/MR plots for tongue/tongue═╝/
- Supplementary Materials/MR plots for tongue/tongue═╝/Breast cancer/
- Supplementary Materials/MR plots for tongue/tongue═╝/Breast cancer/pheno.1027_to_breast cancer_forest.pdf
- Supplementary Materials/MR plots for tongue/tongue═╝/Breast cancer/pheno.1027_to_breast cancer_funnel.pdf
- Supplementary Materials/MR plots for tongue/tongue═╝/Breast cancer/pheno.1027_to_breast cancer_leave_one_out.pdf
- Supplementary Materials/MR plots for tongue/tongue═╝/Breast cancer/pheno.1027_to_breast cancer_scatter.pdf
- Supplementary Materials/MR plots for tongue/tongue═╝/Breast cancer/pheno.1153_to_breast cancer_forest.pdf
- Supplementary Materials/MR plots for tongue/tongue═╝/Breast cancer/pheno.1153_to_breast cancer_funnel.pdf
- Supplementary Materials/MR plots for tongue/tongue═╝/Breast cancer/pheno.1153_to_breast cancer_leave_one_out.pdf
- Supplementary Materials/MR plots for tongue/tongue═╝/Breast cancer/pheno.1153_to_breast cancer_scatter.pdf
- Supplementary Materials/MR plots for tongue/tongue═╝/Breast cancer/pheno.1242_to_breast cancer_forest.pdf
- Supplementary Materials/MR plots for tongue/tongue═╝/Breast cancer/pheno.1242_to_breast cancer_funnel.pdf
- Supplementary Materials/MR plots for tongue/tongue═╝/Breast cancer/pheno.1242_to_breast cancer_leave_one_out.pdf
- Supplementary Materials/MR plots for tongue/tongue═╝/Breast cancer/pheno.1242_to_breast cancer_scatter.pdf
- Supplementary Materials/MR plots for tongue/tongue═╝/Breast cancer/pheno.1271_to_breast cancer_forest.pdf
- Supplementary Materials/MR plots for tongue/tongue═╝/Breast cancer/pheno.1271_to_breast cancer_funnel.pdf
- Supplementary Materials/MR plots for tongue/tongue═╝/Breast cancer/pheno.1271_to_breast cancer_leave_one_out.pdf
- Supplementary Materials/MR plots for tongue/tongue═╝/Breast cancer/pheno.1271_to_breast cancer_scatter.pdf
- Supplementary Materials/MR plots for tongue/tongue═╝/Breast cancer/pheno.1371_to_breast cancer_forest.pdf
- Supplementary Materials/MR plots for tongue/tongue═╝/Breast cancer/pheno.1371_to_breast cancer_funnel.pdf
- Supplementary Materials/MR plots for tongue/tongue═╝/Breast cancer/pheno.1371_to_breast cancer_leave_one_out.pdf
- Supplementary Materials/MR plots for tongue/tongue═╝/Breast cancer/pheno.1371_to_breast cancer_scatter.pdf
- Supplementary Materials/MR plots for tongue/tongue═╝/Breast cancer/pheno.1466_to_breast cancer_forest.pdf
- Supplementary Materials/MR plots for tongue/tongue═╝/Breast cancer/pheno.1466_to_breast cancer_funnel.pdf
- Supplementary Materials/MR plots for tongue/tongue═╝/Breast cancer/pheno.1466_to_breast cancer_leave_one_out.pdf
- Supplementary Materials/MR plots for tongue/tongue═╝/Breast cancer/pheno.1466_to_breast cancer_scatter.pdf
- Supplementary Materials/MR plots for tongue/tongue═╝/Breast cancer/pheno.155_to_breast cancer_forest.pdf
- Supplementary Materials/MR plots for tongue/tongue═╝/Breast cancer/pheno.155_to_breast cancer_funnel.pdf
- Supplementary Materials/MR plots for tongue/tongue═╝/Breast cancer/pheno.155_to_breast cancer_leave_one_out.pdf
- Supplementary Materials/MR plots for tongue/tongue═╝/Breast cancer/pheno.155_to_breast cancer_scatter.pdf
- Supplementary Materials/MR plots for tongue/tongue═╝/Breast cancer/pheno.1733_to_breast cancer_forest.pdf
- Supplementary Materials/MR plots for tongue/tongue═╝/Breast cancer/pheno.1733_to_breast cancer_funnel.pdf
- Supplementary Materials/MR plots for tongue/tongue═╝/Breast cancer/pheno.1733_to_breast cancer_leave_one_out.pdf
- Supplementary Materials/MR plots for tongue/tongue═╝/Breast cancer/pheno.1733_to_breast cancer_scatter.pdf
- Supplementary Materials/MR plots for tongue/tongue═╝/Breast cancer/pheno.1743_to_breast cancer_forest.pdf
- Supplementary Materials/MR plots for tongue/tongue═╝/Breast cancer/pheno.1743_to_breast cancer_funnel.pdf
- Supplementary Materials/MR plots for tongue/tongue═╝/Breast cancer/pheno.1743_to_breast cancer_leave_one_out.pdf
- Supplementary Materials/MR plots for tongue/tongue═╝/Breast cancer/pheno.1743_to_breast cancer_scatter.pdf
- Supplementary Materials/MR plots for tongue/tongue═╝/Breast cancer/pheno.1859_to_breast cancer_forest.pdf
- Supplementary Materials/MR plots for tongue/tongue═╝/Breast cancer/pheno.1859_to_breast cancer_funnel.pdf
- Supplementary Materials/MR plots for tongue/tongue═╝/Breast cancer/pheno.1859_to_breast cancer_leave_one_out.pdf
- Supplementary Materials/MR plots for tongue/tongue═╝/Breast cancer/pheno.1859_to_breast cancer_scatter.pdf
- Supplementary Materials/MR plots for tongue/tongue═╝/Breast cancer/pheno.1878_to_breast cancer_forest.pdf
- Supplementary Materials/MR plots for tongue/tongue═╝/Breast cancer/pheno.1878_to_breast cancer_funnel.pdf
- Supplementary Materials/MR plots for tongue/tongue═╝/Breast cancer/pheno.1878_to_breast cancer_leave_one_out.pdf
- Supplementary Materials/MR plots for tongue/tongue═╝/Breast cancer/pheno.1878_to_breast cancer_scatter.pdf
- Supplementary Materials/MR plots for tongue/tongue═╝/Breast cancer/pheno.1918_to_breast cancer_forest.pdf
- Supplementary Materials/MR plots for tongue/tongue═╝/Breast cancer/pheno.1918_to_breast cancer_funnel.pdf
- Supplementary Materials/MR plots for tongue/tongue═╝/Breast cancer/pheno.1918_to_breast cancer_leave_one_out.pdf
- Supplementary Materials/MR plots for tongue/tongue═╝/Breast cancer/pheno.1918_to_breast cancer_scatter.pdf
- Supplementary Materials/MR plots for tongue/tongue═╝/Breast cancer/pheno.1919_to_breast cancer_forest.pdf
- Supplementary Materials/MR plots for tongue/tongue═╝/Breast cancer/pheno.1919_to_breast cancer_funnel.pdf
- Supplementary Materials/MR plots for tongue/tongue═╝/Breast cancer/pheno.1919_to_breast cancer_leave_one_out.pdf
- Supplementary Materials/MR plots for tongue/tongue═╝/Breast cancer/pheno.1919_to_breast cancer_scatter.pdf
- Supplementary Materials/MR plots for tongue/tongue═╝/Breast cancer/pheno.1925_to_breast cancer_forest.pdf
- Supplementary Materials/MR plots for tongue/tongue═╝/Breast cancer/pheno.1925_to_breast cancer_funnel.pdf
- Supplementary Materials/MR plots for tongue/tongue═╝/Breast cancer/pheno.1925_to_breast cancer_leave_one_out.pdf
- Supplementary Materials/MR plots for tongue/tongue═╝/Breast cancer/pheno.1925_to_breast cancer_scatter.pdf
- Supplementary Materials/MR plots for tongue/tongue═╝/Breast cancer/pheno.2025_to_breast cancer_forest.pdf
- Supplementary Materials/MR plots for tongue/tongue═╝/Breast cancer/pheno.2025_to_breast cancer_funnel.pdf
- Supplementary Materials/MR plots for tongue/tongue═╝/Breast cancer/pheno.2025_to_breast cancer_leave_one_out.pdf
- Supplementary Materials/MR plots for tongue/tongue═╝/Breast cancer/pheno.2025_to_breast cancer_scatter.pdf
- Supplementary Materials/MR plots for tongue/tongue═╝/Breast cancer/pheno.2041_to_breast cancer_forest.pdf
- Supplementary Materials/MR plots for tongue/tongue═╝/Breast cancer/pheno.2041_to_breast cancer_funnel.pdf
- Supplementary Materials/MR plots for tongue/tongue═╝/Breast cancer/pheno.2041_to_breast cancer_leave_one_out.pdf
- Supplementary Materials/MR plots for tongue/tongue═╝/Breast cancer/pheno.2041_to_breast cancer_scatter.pdf
- Supplementary Materials/MR plots for tongue/tongue═╝/Breast cancer/pheno.2055_to_breast cancer_forest.pdf
- Supplementary Materials/MR plots for tongue/tongue═╝/Breast cancer/pheno.2055_to_breast cancer_funnel.pdf
- Supplementary Materials/MR plots for tongue/tongue═╝/Breast cancer/pheno.2055_to_breast cancer_leave_one_out.pdf
- Supplementary Materials/MR plots for tongue/tongue═╝/Breast cancer/pheno.2055_to_breast cancer_scatter.pdf
- Supplementary Materials/MR plots for tongue/tongue═╝/Breast cancer/pheno.2093_to_breast cancer_forest.pdf
- Supplementary Materials/MR plots for tongue/tongue═╝/Breast cancer/pheno.2093_to_breast cancer_funnel.pdf
- Supplementary Materials/MR plots for tongue/tongue═╝/Breast cancer/pheno.2093_to_breast cancer_leave_one_out.pdf
- Supplementary Materials/MR plots for tongue/tongue═╝/Breast cancer/pheno.2093_to_breast cancer_scatter.pdf
- Supplementary Materials/MR plots for tongue/tongue═╝/Breast cancer/pheno.2096_to_breast cancer_forest.pdf
- Supplementary Materials/MR plots for tongue/tongue═╝/Breast cancer/pheno.2096_to_breast cancer_funnel.pdf
- Supplementary Materials/MR plots for tongue/tongue═╝/Breast cancer/pheno.2096_to_breast cancer_leave_one_out.pdf
- Supplementary Materials/MR plots for tongue/tongue═╝/Breast cancer/pheno.2096_to_breast cancer_scatter.pdf
- Supplementary Materials/MR plots for tongue/tongue═╝/Breast cancer/pheno.2347_to_breast cancer_forest.pdf
- Supplementary Materials/MR plots for tongue/tongue═╝/Breast cancer/pheno.2347_to_breast cancer_funnel.pdf
- Supplementary Materials/MR plots for tongue/tongue═╝/Breast cancer/pheno.2347_to_breast cancer_leave_one_out.pdf
- Supplementary Materials/MR plots for tongue/tongue═╝/Breast cancer/pheno.2347_to_breast cancer_scatter.pdf
- Supplementary Materials/MR plots for tongue/tongue═╝/Breast cancer/pheno.235_to_breast cancer_forest.pdf
- Supplementary Materials/MR plots for tongue/tongue═╝/Breast cancer/pheno.235_to_breast cancer_funnel.pdf
- Supplementary Materials/MR plots for tongue/tongue═╝/Breast cancer/pheno.235_to_breast cancer_leave_one_out.pdf
- Supplementary Materials/MR plots for tongue/tongue═╝/Breast cancer/pheno.235_to_breast cancer_scatter.pdf
- Supplementary Materials/MR plots for tongue/tongue═╝/Breast cancer/pheno.2384_to_breast cancer_forest.pdf
- Supplementary Materials/MR plots for tongue/tongue═╝/Breast cancer/pheno.2384_to_breast cancer_funnel.pdf
- Supplementary Materials/MR plots for tongue/tongue═╝/Breast cancer/pheno.2384_to_breast cancer_leave_one_out.pdf
- Supplementary Materials/MR plots for tongue/tongue═╝/Breast cancer/pheno.2384_to_breast cancer_scatter.pdf
- Supplementary Materials/MR plots for tongue/tongue═╝/Breast cancer/pheno.257_to_breast cancer_forest.pdf
- Supplementary Materials/MR plots for tongue/tongue═╝/Breast cancer/pheno.257_to_breast cancer_funnel.pdf
- Supplementary Materials/MR plots for tongue/tongue═╝/Breast cancer/pheno.257_to_breast cancer_leave_one_out.pdf
- Supplementary Materials/MR plots for tongue/tongue═╝/Breast cancer/pheno.257_to_breast cancer_scatter.pdf
- Supplementary Materials/MR plots for tongue/tongue═╝/Breast cancer/pheno.2595_to_breast cancer_forest.pdf
- Supplementary Materials/MR plots for tongue/tongue═╝/Breast cancer/pheno.2595_to_breast cancer_funnel.pdf
- Supplementary Materials/MR plots for tongue/tongue═╝/Breast cancer/pheno.2595_to_breast cancer_leave_one_out.pdf
- Supplementary Materials/MR plots for tongue/tongue═╝/Breast cancer/pheno.2595_to_breast cancer_scatter.pdf
- Supplementary Materials/MR plots for tongue/tongue═╝/Breast cancer/pheno.2665_to_breast cancer_forest.pdf
- Supplementary Materials/MR plots for tongue/tongue═╝/Breast cancer/pheno.2665_to_breast cancer_funnel.pdf
- Supplementary Materials/MR plots for tongue/tongue═╝/Breast cancer/pheno.2665_to_breast cancer_leave_one_out.pdf
- Supplementary Materials/MR plots for tongue/tongue═╝/Breast cancer/pheno.2665_to_breast cancer_scatter.pdf
- Supplementary Materials/MR plots for tongue/tongue═╝/Breast cancer/pheno.2673_to_breast cancer_forest.pdf
- Supplementary Materials/MR plots for tongue/tongue═╝/Breast cancer/pheno.2673_to_breast cancer_funnel.pdf
- Supplementary Materials/MR plots for tongue/tongue═╝/Breast cancer/pheno.2673_to_breast cancer_leave_one_out.pdf
- Supplementary Materials/MR plots for tongue/tongue═╝/Breast cancer/pheno.2673_to_breast cancer_scatter.pdf
- Supplementary Materials/MR plots for tongue/tongue═╝/Breast cancer/pheno.3116_to_breast cancer_forest.pdf
- Supplementary Materials/MR plots for tongue/tongue═╝/Breast cancer/pheno.3116_to_breast cancer_funnel.pdf
- Supplementary Materials/MR plots for tongue/tongue═╝/Breast cancer/pheno.3116_to_breast cancer_leave_one_out.pdf
- Supplementary Materials/MR plots for tongue/tongue═╝/Breast cancer/pheno.3116_to_breast cancer_scatter.pdf
- Supplementary Materials/MR plots for tongue/tongue═╝/Breast cancer/pheno.3318_to_breast cancer_forest.pdf
- Supplementary Materials/MR plots for tongue/tongue═╝/Breast cancer/pheno.3318_to_breast cancer_funnel.pdf
- Supplementary Materials/MR plots for tongue/tongue═╝/Breast cancer/pheno.3318_to_breast cancer_leave_one_out.pdf
- Supplementary Materials/MR plots for tongue/tongue═╝/Breast cancer/pheno.3318_to_breast cancer_scatter.pdf
- Supplementary Materials/MR plots for tongue/tongue═╝/Breast cancer/pheno.3658_to_breast cancer_forest.pdf
- Supplementary Materials/MR plots for tongue/tongue═╝/Breast cancer/pheno.3658_to_breast cancer_funnel.pdf
- Supplementary Materials/MR plots for tongue/tongue═╝/Breast cancer/pheno.3658_to_breast cancer_leave_one_out.pdf
- Supplementary Materials/MR plots for tongue/tongue═╝/Breast cancer/pheno.3658_to_breast cancer_scatter.pdf
- Supplementary Materials/MR plots for tongue/tongue═╝/Breast cancer/pheno.736_to_breast cancer_forest.pdf
- Supplementary Materials/MR plots for tongue/tongue═╝/Breast cancer/pheno.736_to_breast cancer_funnel.pdf
- Supplementary Materials/MR plots for tongue/tongue═╝/Breast cancer/pheno.736_to_breast cancer_leave_one_out.pdf
- Supplementary Materials/MR plots for tongue/tongue═╝/Breast cancer/pheno.736_to_breast cancer_scatter.pdf
- Supplementary Materials/MR plots for tongue/tongue═╝/Breast cancer/pheno.824_to_breast cancer_forest.pdf
- Supplementary Materials/MR plots for tongue/tongue═╝/Breast cancer/pheno.824_to_breast cancer_funnel.pdf
- Supplementary Materials/MR plots for tongue/tongue═╝/Breast cancer/pheno.824_to_breast cancer_leave_one_out.pdf
- Supplementary Materials/MR plots for tongue/tongue═╝/Breast cancer/pheno.824_to_breast cancer_scatter.pdf
- Supplementary Materials/MR plots for tongue/tongue═╝/Colorectal cancer/
- Supplementary Materials/MR plots for tongue/tongue═╝/Colorectal cancer/pheno.132_to_colorectal cancer_forest.pdf
- Supplementary Materials/MR plots for tongue/tongue═╝/Colorectal cancer/pheno.132_to_colorectal cancer_funnel.pdf
- Supplementary Materials/MR plots for tongue/tongue═╝/Colorectal cancer/pheno.132_to_colorectal cancer_leave_one_out.pdf
- Supplementary Materials/MR plots for tongue/tongue═╝/Colorectal cancer/pheno.132_to_colorectal cancer_scatter.pdf
- Supplementary Materials/MR plots for tongue/tongue═╝/Colorectal cancer/pheno.1340_to_colorectal cancer_forest.pdf
- Supplementary Materials/MR plots for tongue/tongue═╝/Colorectal cancer/pheno.1340_to_colorectal cancer_funnel.pdf
- Supplementary Materials/MR plots for tongue/tongue═╝/Colorectal cancer/pheno.1340_to_colorectal cancer_leave_one_out.pdf
- Supplementary Materials/MR plots for tongue/tongue═╝/Colorectal cancer/pheno.1340_to_colorectal cancer_scatter.pdf
- Supplementary Materials/MR plots for tongue/tongue═╝/Colorectal cancer/pheno.152_to_colorectal cancer_forest.pdf
- Supplementary Materials/MR plots for tongue/tongue═╝/Colorectal cancer/pheno.152_to_colorectal cancer_funnel.pdf
- Supplementary Materials/MR plots for tongue/tongue═╝/Colorectal cancer/pheno.152_to_colorectal cancer_leave_one_out.pdf
- Supplementary Materials/MR plots for tongue/tongue═╝/Colorectal cancer/pheno.152_to_colorectal cancer_scatter.pdf
- Supplementary Materials/MR plots for tongue/tongue═╝/Colorectal cancer/pheno.1552_to_colorectal cancer_forest.pdf
- Supplementary Materials/MR plots for tongue/tongue═╝/Colorectal cancer/pheno.1552_to_colorectal cancer_funnel.pdf
- Supplementary Materials/MR plots for tongue/tongue═╝/Colorectal cancer/pheno.1552_to_colorectal cancer_leave_one_out.pdf
- Supplementary Materials/MR plots for tongue/tongue═╝/Colorectal cancer/pheno.1552_to_colorectal cancer_scatter.pdf
- Supplementary Materials/MR plots for tongue/tongue═╝/Colorectal cancer/pheno.161_to_colorectal cancer_forest.pdf
- Supplementary Materials/MR plots for tongue/tongue═╝/Colorectal cancer/pheno.161_to_colorectal cancer_funnel.pdf
- Supplementary Materials/MR plots for tongue/tongue═╝/Colorectal cancer/pheno.161_to_colorectal cancer_leave_one_out.pdf
- Supplementary Materials/MR plots for tongue/tongue═╝/Colorectal cancer/pheno.161_to_colorectal cancer_scatter.pdf
- Supplementary Materials/MR plots for tongue/tongue═╝/Colorectal cancer/pheno.1613_to_colorectal cancer_forest.pdf
- Supplementary Materials/MR plots for tongue/tongue═╝/Colorectal cancer/pheno.1613_to_colorectal cancer_funnel.pdf
- Supplementary Materials/MR plots for tongue/tongue═╝/Colorectal cancer/pheno.1613_to_colorectal cancer_leave_one_out.pdf
- Supplementary Materials/MR plots for tongue/tongue═╝/Colorectal cancer/pheno.1613_to_colorectal cancer_scatter.pdf
- Supplementary Materials/MR plots for tongue/tongue═╝/Colorectal cancer/pheno.1670_to_colorectal cancer_forest.pdf
- Supplementary Materials/MR plots for tongue/tongue═╝/Colorectal cancer/pheno.1670_to_colorectal cancer_funnel.pdf
- Supplementary Materials/MR plots for tongue/tongue═╝/Colorectal cancer/pheno.1670_to_colorectal cancer_leave_one_out.pdf
- Supplementary Materials/MR plots for tongue/tongue═╝/Colorectal cancer/pheno.1670_to_colorectal cancer_scatter.pdf
- Supplementary Materials/MR plots for tongue/tongue═╝/Colorectal cancer/pheno.1701_to_colorectal cancer_forest.pdf
- Supplementary Materials/MR plots for tongue/tongue═╝/Colorectal cancer/pheno.1701_to_colorectal cancer_funnel.pdf
- Supplementary Materials/MR plots for tongue/tongue═╝/Colorectal cancer/pheno.1701_to_colorectal cancer_leave_one_out.pdf
- Supplementary Materials/MR plots for tongue/tongue═╝/Colorectal cancer/pheno.1701_to_colorectal cancer_scatter.pdf
- Supplementary Materials/MR plots for tongue/tongue═╝/Colorectal cancer/pheno.1821_to_colorectal cancer_forest.pdf
- Supplementary Materials/MR plots for tongue/tongue═╝/Colorectal cancer/pheno.1821_to_colorectal cancer_funnel.pdf
- Supplementary Materials/MR plots for tongue/tongue═╝/Colorectal cancer/pheno.1821_to_colorectal cancer_leave_one_out.pdf
- Supplementary Materials/MR plots for tongue/tongue═╝/Colorectal cancer/pheno.1821_to_colorectal cancer_scatter.pdf
- Supplementary Materials/MR plots for tongue/tongue═╝/Colorectal cancer/pheno.1857_to_colorectal cancer_forest.pdf
- Supplementary Materials/MR plots for tongue/tongue═╝/Colorectal cancer/pheno.1857_to_colorectal cancer_funnel.pdf
- Supplementary Materials/MR plots for tongue/tongue═╝/Colorectal cancer/pheno.1857_to_colorectal cancer_leave_one_out.pdf
- Supplementary Materials/MR plots for tongue/tongue═╝/Colorectal cancer/pheno.1857_to_colorectal cancer_scatter.pdf
- Supplementary Materials/MR plots for tongue/tongue═╝/Colorectal cancer/pheno.1860_to_colorectal cancer_forest.pdf
- Supplementary Materials/MR plots for tongue/tongue═╝/Colorectal cancer/pheno.1860_to_colorectal cancer_funnel.pdf
- Supplementary Materials/MR plots for tongue/tongue═╝/Colorectal cancer/pheno.1860_to_colorectal cancer_leave_one_out.pdf
- Supplementary Materials/MR plots for tongue/tongue═╝/Colorectal cancer/pheno.1860_to_colorectal cancer_scatter.pdf
- Supplementary Materials/MR plots for tongue/tongue═╝/Colorectal cancer/pheno.1896_to_colorectal cancer_forest.pdf
- Supplementary Materials/MR plots for tongue/tongue═╝/Colorectal cancer/pheno.1896_to_colorectal cancer_funnel.pdf
- Supplementary Materials/MR plots for tongue/tongue═╝/Colorectal cancer/pheno.1896_to_colorectal cancer_leave_one_out.pdf
- Supplementary Materials/MR plots for tongue/tongue═╝/Colorectal cancer/pheno.1896_to_colorectal cancer_scatter.pdf
- Supplementary Materials/MR plots for tongue/tongue═╝/Colorectal cancer/pheno.2173_to_colorectal cancer_forest.pdf
- Supplementary Materials/MR plots for tongue/tongue═╝/Colorectal cancer/pheno.2173_to_colorectal cancer_funnel.pdf
- Supplementary Materials/MR plots for tongue/tongue═╝/Colorectal cancer/pheno.2173_to_colorectal cancer_leave_one_out.pdf
- Supplementary Materials/MR plots for tongue/tongue═╝/Colorectal cancer/pheno.2173_to_colorectal cancer_scatter.pdf
- Supplementary Materials/MR plots for tongue/tongue═╝/Colorectal cancer/pheno.2286_to_colorectal cancer_forest.pdf
- Supplementary Materials/MR plots for tongue/tongue═╝/Colorectal cancer/pheno.2286_to_colorectal cancer_funnel.pdf
- Supplementary Materials/MR plots for tongue/tongue═╝/Colorectal cancer/pheno.2286_to_colorectal cancer_leave_one_out.pdf
- Supplementary Materials/MR plots for tongue/tongue═╝/Colorectal cancer/pheno.2286_to_colorectal cancer_scatter.pdf
- Supplementary Materials/MR plots for tongue/tongue═╝/Colorectal cancer/pheno.2319_to_colorectal cancer_forest.pdf
- Supplementary Materials/MR plots for tongue/tongue═╝/Colorectal cancer/pheno.2319_to_colorectal cancer_funnel.pdf
- Supplementary Materials/MR plots for tongue/tongue═╝/Colorectal cancer/pheno.2319_to_colorectal cancer_leave_one_out.pdf
- Supplementary Materials/MR plots for tongue/tongue═╝/Colorectal cancer/pheno.2319_to_colorectal cancer_scatter.pdf
- Supplementary Materials/MR plots for tongue/tongue═╝/Colorectal cancer/pheno.2362_to_colorectal cancer_forest.pdf
- Supplementary Materials/MR plots for tongue/tongue═╝/Colorectal cancer/pheno.2362_to_colorectal cancer_funnel.pdf
- Supplementary Materials/MR plots for tongue/tongue═╝/Colorectal cancer/pheno.2362_to_colorectal cancer_leave_one_out.pdf
- Supplementary Materials/MR plots for tongue/tongue═╝/Colorectal cancer/pheno.2362_to_colorectal cancer_scatter.pdf
- Supplementary Materials/MR plots for tongue/tongue═╝/Colorectal cancer/pheno.2367_to_colorectal cancer_forest.pdf
- Supplementary Materials/MR plots for tongue/tongue═╝/Colorectal cancer/pheno.2367_to_colorectal cancer_funnel.pdf
- Supplementary Materials/MR plots for tongue/tongue═╝/Colorectal cancer/pheno.2367_to_colorectal cancer_leave_one_out.pdf
- Supplementary Materials/MR plots for tongue/tongue═╝/Colorectal cancer/pheno.2367_to_colorectal cancer_scatter.pdf
- Supplementary Materials/MR plots for tongue/tongue═╝/Colorectal cancer/pheno.2396_to_colorectal cancer_forest.pdf
- Supplementary Materials/MR plots for tongue/tongue═╝/Colorectal cancer/pheno.2396_to_colorectal cancer_funnel.pdf
- Supplementary Materials/MR plots for tongue/tongue═╝/Colorectal cancer/pheno.2396_to_colorectal cancer_leave_one_out.pdf
- Supplementary Materials/MR plots for tongue/tongue═╝/Colorectal cancer/pheno.2396_to_colorectal cancer_scatter.pdf
- Supplementary Materials/MR plots for tongue/tongue═╝/Colorectal cancer/pheno.2459_to_colorectal cancer_forest.pdf
- Supplementary Materials/MR plots for tongue/tongue═╝/Colorectal cancer/pheno.2459_to_colorectal cancer_funnel.pdf
- Supplementary Materials/MR plots for tongue/tongue═╝/Colorectal cancer/pheno.2459_to_colorectal cancer_leave_one_out.pdf
- Supplementary Materials/MR plots for tongue/tongue═╝/Colorectal cancer/pheno.2459_to_colorectal cancer_scatter.pdf
- Supplementary Materials/MR plots for tongue/tongue═╝/Colorectal cancer/pheno.2462_to_colorectal cancer_forest.pdf
- Supplementary Materials/MR plots for tongue/tongue═╝/Colorectal cancer/pheno.2462_to_colorectal cancer_funnel.pdf
- Supplementary Materials/MR plots for tongue/tongue═╝/Colorectal cancer/pheno.2462_to_colorectal cancer_leave_one_out.pdf
- Supplementary Materials/MR plots for tongue/tongue═╝/Colorectal cancer/pheno.2462_to_colorectal cancer_scatter.pdf
- Supplementary Materials/MR plots for tongue/tongue═╝/Colorectal cancer/pheno.2468_to_colorectal cancer_forest.pdf
- Supplementary Materials/MR plots for tongue/tongue═╝/Colorectal cancer/pheno.2468_to_colorectal cancer_funnel.pdf
- Supplementary Materials/MR plots for tongue/tongue═╝/Colorectal cancer/pheno.2468_to_colorectal cancer_leave_one_out.pdf
- Supplementary Materials/MR plots for tongue/tongue═╝/Colorectal cancer/pheno.2468_to_colorectal cancer_scatter.pdf
- Supplementary Materials/MR plots for tongue/tongue═╝/Colorectal cancer/pheno.2600_to_colorectal cancer_forest.pdf
- Supplementary Materials/MR plots for tongue/tongue═╝/Colorectal cancer/pheno.2600_to_colorectal cancer_funnel.pdf
- Supplementary Materials/MR plots for tongue/tongue═╝/Colorectal cancer/pheno.2600_to_colorectal cancer_leave_one_out.pdf
- Supplementary Materials/MR plots for tongue/tongue═╝/Colorectal cancer/pheno.2600_to_colorectal cancer_scatter.pdf
- Supplementary Materials/MR plots for tongue/tongue═╝/Colorectal cancer/pheno.2657_to_colorectal cancer_forest.pdf
- Supplementary Materials/MR plots for tongue/tongue═╝/Colorectal cancer/pheno.2657_to_colorectal cancer_funnel.pdf
- Supplementary Materials/MR plots for tongue/tongue═╝/Colorectal cancer/pheno.2657_to_colorectal cancer_leave_one_out.pdf
- Supplementary Materials/MR plots for tongue/tongue═╝/Colorectal cancer/pheno.2657_to_colorectal cancer_scatter.pdf
- Supplementary Materials/MR plots for tongue/tongue═╝/Colorectal cancer/pheno.267_to_colorectal cancer_forest.pdf
- Supplementary Materials/MR plots for tongue/tongue═╝/Colorectal cancer/pheno.267_to_colorectal cancer_funnel.pdf
- Supplementary Materials/MR plots for tongue/tongue═╝/Colorectal cancer/pheno.267_to_colorectal cancer_leave_one_out.pdf
- Supplementary Materials/MR plots for tongue/tongue═╝/Colorectal cancer/pheno.267_to_colorectal cancer_scatter.pdf
- Supplementary Materials/MR plots for tongue/tongue═╝/Colorectal cancer/pheno.272_to_colorectal cancer_forest.pdf
- Supplementary Materials/MR plots for tongue/tongue═╝/Colorectal cancer/pheno.272_to_colorectal cancer_funnel.pdf
- Supplementary Materials/MR plots for tongue/tongue═╝/Colorectal cancer/pheno.272_to_colorectal cancer_leave_one_out.pdf
- Supplementary Materials/MR plots for tongue/tongue═╝/Colorectal cancer/pheno.272_to_colorectal cancer_scatter.pdf
- Supplementary Materials/MR plots for tongue/tongue═╝/Colorectal cancer/pheno.2764_to_colorectal cancer_forest.pdf
- Supplementary Materials/MR plots for tongue/tongue═╝/Colorectal cancer/pheno.2764_to_colorectal cancer_funnel.pdf
- Supplementary Materials/MR plots for tongue/tongue═╝/Colorectal cancer/pheno.2764_to_colorectal cancer_leave_one_out.pdf
- Supplementary Materials/MR plots for tongue/tongue═╝/Colorectal cancer/pheno.2764_to_colorectal cancer_scatter.pdf
- Supplementary Materials/MR plots for tongue/tongue═╝/Colorectal cancer/pheno.2926_to_colorectal cancer_forest.pdf
- Supplementary Materials/MR plots for tongue/tongue═╝/Colorectal cancer/pheno.2926_to_colorectal cancer_funnel.pdf
- Supplementary Materials/MR plots for tongue/tongue═╝/Colorectal cancer/pheno.2926_to_colorectal cancer_leave_one_out.pdf
- Supplementary Materials/MR plots for tongue/tongue═╝/Colorectal cancer/pheno.2926_to_colorectal cancer_scatter.pdf
- Supplementary Materials/MR plots for tongue/tongue═╝/Colorectal cancer/pheno.3113_to_colorectal cancer_forest.pdf
- Supplementary Materials/MR plots for tongue/tongue═╝/Colorectal cancer/pheno.3113_to_colorectal cancer_funnel.pdf
- Supplementary Materials/MR plots for tongue/tongue═╝/Colorectal cancer/pheno.3113_to_colorectal cancer_leave_one_out.pdf
- Supplementary Materials/MR plots for tongue/tongue═╝/Colorectal cancer/pheno.3113_to_colorectal cancer_scatter.pdf
- Supplementary Materials/MR plots for tongue/tongue═╝/Colorectal cancer/pheno.3297_to_colorectal cancer_forest.pdf
- Supplementary Materials/MR plots for tongue/tongue═╝/Colorectal cancer/pheno.3297_to_colorectal cancer_funnel.pdf
- Supplementary Materials/MR plots for tongue/tongue═╝/Colorectal cancer/pheno.3297_to_colorectal cancer_leave_one_out.pdf
- Supplementary Materials/MR plots for tongue/tongue═╝/Colorectal cancer/pheno.3297_to_colorectal cancer_scatter.pdf
- Supplementary Materials/MR plots for tongue/tongue═╝/Colorectal cancer/pheno.3333_to_colorectal cancer_forest.pdf
- Supplementary Materials/MR plots for tongue/tongue═╝/Colorectal cancer/pheno.3333_to_colorectal cancer_funnel.pdf
- Supplementary Materials/MR plots for tongue/tongue═╝/Colorectal cancer/pheno.3333_to_colorectal cancer_leave_one_out.pdf
- Supplementary Materials/MR plots for tongue/tongue═╝/Colorectal cancer/pheno.3333_to_colorectal cancer_scatter.pdf
- Supplementary Materials/MR plots for tongue/tongue═╝/Colorectal cancer/pheno.3360_to_colorectal cancer_forest.pdf
- Supplementary Materials/MR plots for tongue/tongue═╝/Colorectal cancer/pheno.3360_to_colorectal cancer_funnel.pdf
- Supplementary Materials/MR plots for tongue/tongue═╝/Colorectal cancer/pheno.3360_to_colorectal cancer_leave_one_out.pdf
- Supplementary Materials/MR plots for tongue/tongue═╝/Colorectal cancer/pheno.3360_to_colorectal cancer_scatter.pdf
- Supplementary Materials/MR plots for tongue/tongue═╝/Colorectal cancer/pheno.417_to_colorectal cancer_forest.pdf
- Supplementary Materials/MR plots for tongue/tongue═╝/Colorectal cancer/pheno.417_to_colorectal cancer_funnel.pdf
- Supplementary Materials/MR plots for tongue/tongue═╝/Colorectal cancer/pheno.417_to_colorectal cancer_leave_one_out.pdf
- Supplementary Materials/MR plots for tongue/tongue═╝/Colorectal cancer/pheno.417_to_colorectal cancer_scatter.pdf
- Supplementary Materials/MR plots for tongue/tongue═╝/Colorectal cancer/pheno.465_to_colorectal cancer_forest.pdf
- Supplementary Materials/MR plots for tongue/tongue═╝/Colorectal cancer/pheno.465_to_colorectal cancer_funnel.pdf
- Supplementary Materials/MR plots for tongue/tongue═╝/Colorectal cancer/pheno.465_to_colorectal cancer_leave_one_out.pdf
- Supplementary Materials/MR plots for tongue/tongue═╝/Colorectal cancer/pheno.465_to_colorectal cancer_scatter.pdf
- Supplementary Materials/MR plots for tongue/tongue═╝/Colorectal cancer/pheno.498_to_colorectal cancer_forest.pdf
- Supplementary Materials/MR plots for tongue/tongue═╝/Colorectal cancer/pheno.498_to_colorectal cancer_funnel.pdf
- Supplementary Materials/MR plots for tongue/tongue═╝/Colorectal cancer/pheno.498_to_colorectal cancer_leave_one_out.pdf
- Supplementary Materials/MR plots for tongue/tongue═╝/Colorectal cancer/pheno.498_to_colorectal cancer_scatter.pdf
- Supplementary Materials/MR plots for tongue/tongue═╝/Colorectal cancer/pheno.674_to_colorectal cancer_forest.pdf
- Supplementary Materials/MR plots for tongue/tongue═╝/Colorectal cancer/pheno.674_to_colorectal cancer_funnel.pdf
- Supplementary Materials/MR plots for tongue/tongue═╝/Colorectal cancer/pheno.674_to_colorectal cancer_leave_one_out.pdf
- Supplementary Materials/MR plots for tongue/tongue═╝/Colorectal cancer/pheno.674_to_colorectal cancer_scatter.pdf
- Supplementary Materials/MR plots for tongue/tongue═╝/Colorectal cancer/pheno.860_to_colorectal cancer_forest.pdf
- Supplementary Materials/MR plots for tongue/tongue═╝/Colorectal cancer/pheno.860_to_colorectal cancer_funnel.pdf
- Supplementary Materials/MR plots for tongue/tongue═╝/Colorectal cancer/pheno.860_to_colorectal cancer_leave_one_out.pdf
- Supplementary Materials/MR plots for tongue/tongue═╝/Colorectal cancer/pheno.860_to_colorectal cancer_scatter.pdf
- Supplementary Materials/MR plots for tongue/tongue═╝/Colorectal cancer/pheno.866_to_colorectal cancer_forest.pdf
- Supplementary Materials/MR plots for tongue/tongue═╝/Colorectal cancer/pheno.866_to_colorectal cancer_funnel.pdf
- Supplementary Materials/MR plots for tongue/tongue═╝/Colorectal cancer/pheno.866_to_colorectal cancer_leave_one_out.pdf
- Supplementary Materials/MR plots for tongue/tongue═╝/Colorectal cancer/pheno.866_to_colorectal cancer_scatter.pdf
- Supplementary Materials/MR plots for tongue/tongue═╝/Colorectal cancer/pheno.982_to_colorectal cancer_forest.pdf
- Supplementary Materials/MR plots for tongue/tongue═╝/Colorectal cancer/pheno.982_to_colorectal cancer_funnel.pdf
- Supplementary Materials/MR plots for tongue/tongue═╝/Colorectal cancer/pheno.982_to_colorectal cancer_leave_one_out.pdf
- Supplementary Materials/MR plots for tongue/tongue═╝/Colorectal cancer/pheno.982_to_colorectal cancer_scatter.pdf
- Supplementary Materials/MR plots for tongue/tongue═╝/Colorectal cancer/pheno.985_to_colorectal cancer_forest.pdf
- Supplementary Materials/MR plots for tongue/tongue═╝/Colorectal cancer/pheno.985_to_colorectal cancer_funnel.pdf
- Supplementary Materials/MR plots for tongue/tongue═╝/Colorectal cancer/pheno.985_to_colorectal cancer_leave_one_out.pdf
- Supplementary Materials/MR plots for tongue/tongue═╝/Colorectal cancer/pheno.985_to_colorectal cancer_scatter.pdf
- Supplementary Materials/MR plots for tongue/tongue═╝/Gastric cancer/
- Supplementary Materials/MR plots for tongue/tongue═╝/Gastric cancer/pheno.101_to_gastric cancer_forest.pdf
- Supplementary Materials/MR plots for tongue/tongue═╝/Gastric cancer/pheno.101_to_gastric cancer_funnel.pdf
- Supplementary Materials/MR plots for tongue/tongue═╝/Gastric cancer/pheno.101_to_gastric cancer_leave_one_out.pdf
- Supplementary Materials/MR plots for tongue/tongue═╝/Gastric cancer/pheno.101_to_gastric cancer_scatter.pdf
- Supplementary Materials/MR plots for tongue/tongue═╝/Gastric cancer/pheno.1038_to_gastric cancer_forest.pdf
- Supplementary Materials/MR plots for tongue/tongue═╝/Gastric cancer/pheno.1038_to_gastric cancer_funnel.pdf
- Supplementary Materials/MR plots for tongue/tongue═╝/Gastric cancer/pheno.1038_to_gastric cancer_leave_one_out.pdf
- Supplementary Materials/MR plots for tongue/tongue═╝/Gastric cancer/pheno.1038_to_gastric cancer_scatter.pdf
- Supplementary Materials/MR plots for tongue/tongue═╝/Gastric cancer/pheno.1200_to_gastric cancer_forest.pdf
- Supplementary Materials/MR plots for tongue/tongue═╝/Gastric cancer/pheno.1200_to_gastric cancer_funnel.pdf
- Supplementary Materials/MR plots for tongue/tongue═╝/Gastric cancer/pheno.1200_to_gastric cancer_leave_one_out.pdf
- Supplementary Materials/MR plots for tongue/tongue═╝/Gastric cancer/pheno.1200_to_gastric cancer_scatter.pdf
- Supplementary Materials/MR plots for tongue/tongue═╝/Gastric cancer/pheno.1215_to_gastric cancer_forest.pdf
- Supplementary Materials/MR plots for tongue/tongue═╝/Gastric cancer/pheno.1215_to_gastric cancer_funnel.pdf
- Supplementary Materials/MR plots for tongue/tongue═╝/Gastric cancer/pheno.1215_to_gastric cancer_leave_one_out.pdf
[truncated: 1,881 more entries]
